# Supplementary material for: The Aspergillus flavus hacA Gene in the Unfolded Protein Response Pathway Is a Candidate Target for Host-Induced Gene Silencing
Source: J Fungi (Basel). 2024 Oct 16;10(10):719. doi: 10.3390/jof10100719 (PMC11508391; doi:10.3390/jof10100719)
Supplement: Supplementary file 1 [file jof-10-00719-s001.zip]

Archive with 1 entries (1 files):
- jof-3207947-supplementary.pdf
